# Supplementary material for: Does Consuming Fresh Ultraviolet Light-Exposed Mushrooms Offset the Seasonal Decline in Serum Total 25OHD in Adults Classified as Overweight and Class I Obese? Results from a Randomized Controlled Trial
Source: Foods. 2026 May 2;15(9):1572. doi: 10.3390/foods15091572 (PMC13163831; doi:10.3390/foods15091572)
Supplement: Supplementary file 1 [file foods-15-01572-s001.zip]

Archive with 3 entries (3 files):
- Supplementary Material S1 FINAL.pdf
- Supplementary Material S2 FINAL.pdf
- Supplementary Material S3 FINAL.pdf
